# Supplementary material for: Associations of Combined Lifestyle Factors with MAFLD and the Specific Subtypes in Middle-Aged and Elderly Adults: The Dongfeng-Tongji Cohort Study
Source: Nutrients. 2023 Oct 28;15(21):4588. doi: 10.3390/nu15214588 (PMC10650607; doi:10.3390/nu15214588)
Supplement: Supplementary file 1 [file nutrients-15-04588-s001.zip]

Archive with 1 entries (1 files):
- nutrients-2621665-supplementary.pdf
